# Supplementary material for: Incubation and hatching conditions of laying hen chicks explain a large part of the stress effects from commercial large-scale hatcheries
Source: Poult Sci. 2020 Oct 10;100(1):1–8. doi: 10.1016/j.psj.2020.10.015 (PMC7772692; doi:10.1016/j.psj.2020.10.015)
Supplement: Supplementary data [file mmc1.xlsx]

## Sheet: Weight
Treatment	Pen	Sex	Weight 1 day (in g)	Weight 7 days (in g)	Weight 14 days (in g)	Weight 21 days (in g)	Weight 28 days (in g)
PC	5	F	37.11		117.78	177.57	276.95
PC	5	M	37.13		127.88
PC	2	M	37.4		131.69	174.75	303.11
PC	5	M	37.49		141.53	215.49	333.01
PC	2	F	37.77		118.65	202.06	274.72
PC	2	M	38.04		125.68	206.69	315.7
PC	5	F	38.35		89.07	142.31	268.12
PC	5	M	38.86		140.72	187.88	277.01
PC	5	F	39.5		113.13	185.28	234.66
PC	5	F	39.5		120.83	195.39	280.27
PC	5	F	40.39		124.52	173.44	270.52
PC	2	F	40.6		122.03	170.26	294.94
PC	5	M	40.96		142.27	226.49	317.52
PC	2	F	41.08		113.74	202.18	246.86
PC	5	M	41.11		134.81	233.17	303.66
PC	2	F	41.19		129.08	172.23	269.08
PC	2	M	41.33		129.22	207.89	359.64
PC	2	F	41.5		115.04	190.15	266.52
PC	2	M	41.65		123.92	202.38	276.51
PC	5	F	41.69		112.34	183.45	245.17
PC	5	F	41.73		127.84	192.48	261.83
PC	5	M	42		117.47	223.96	297.27
PC	5	F	42.42		122.54	194.91	259.2
PC	2	M	42.8		113.86	177.43	296.94
PC	2	M	42.9		111.89	212.62	294.18
PC	5	M	43.21		119.9	191.59	274.23
PC	5	M	44.03		141.37	198.11	282.64
PC	2	F	44.62		107.89	195.86	290.91
PC	5	M	44.64		121.96	204.44	327.83
PC	2	F	44.75		131.49	177.16	229.89
PC	2	M	44.75		124.5	206.01	309.12
PC	2	F	45.38		115.47	184.72	281.1
PC	2	M	45.71		127.54	196.37	328.14
PC	5	F	46.03		89.99	151.88	266.72
PC	2	F	46.38		133.24	193.62	284.99
PC	2	M	46.64		129.28	196.37	280.61
PC	2	M	46.69		109.03		304.1
PC	5	M	46.85		124.7	185.61	306.07
PC	2	F	48.32		127.25	181.84	268.45
PC	5	F	48.7		124.99	170.65	273.31
PC	5	F		63.19	118.31	211.3	277.32
PC	5	F		63.88	127.44	192.15	287.94
PC	2	F		65.55	121.57	198.26	273.69
PC	5	F		67.65	118.15	200.69	304.97
PC	2	F		67.81	130.82	159.16	254.61
PC	2	F		71.2	113	185.3	265.62
PC	5	F		71.34	144.97	189.43	232.81
PC	2	F		80.66	120.67	187.52	275.5
PC	2	F			125.67	192.57	278.77
PC	2	F			108.62	178.25	239.87
PC	2	F			114.51	181.91	258.97
PC	2	F			128.51	173.34	264.33
PC	2	F				187.16	262.31
PC	2	F				181.27	287.89
PC	2	F				162.88
PC	2	F				184.3
PC	5	F			116.39	187.56	267.39
PC	5	F			107.32	184.13	258.39
PC	5	F				225.24	299.55
PC	5	F				197.57	274.23
PC	5	F				142.31
PC	5	F				187.43
PC	2	M		63.45	101.38	208.57	274.81
PC	5	M		64.13	122.02	197.71	314.02
PC	2	M		65.67	108.94	185.17	270.23
PC	2	M		66.98	133.41		282.44
PC	2	M		71.87	127.44	221.84	302.17
PC	5	M		75	134.35	230.11	316.93
PC	5	M		75.81	133.66	201.6	342.01
PC	2	M		81.56	115.83	214.71	294.18
PC	5	M		84.29		204.19	298.61
PC	2	M			124.17	188.22	281.22
PC	2	M			112.44	185.25	260.29
PC	2	M			110.51	196.5	335.57
PC	5	M			116.81	217.55	335.75
PC	5	M			125.29	207.97	300.91
PC	5	M			121.66	214.44	328.58
PC	5	M			126.05		299.55
N-PC	6	F	35.4		119.36	237.32	309.42
N-PC	6	F	38.65		123.78	173.84	234.57
N-PC	6	F	38.86		95.64	202.04	287.64
N-PC	3	F	39.45		125.82	194.77	256.63
N-PC	6	F	41.01		136.1	256.68	252.5
N-PC	3	M	41.1		124.08	200.57	328.79
N-PC	3	M	41.36		127.77
N-PC	3	F	41.66		117.38	217.77	288.08
N-PC	3	M	41.76		137.19	213.78	310.83
N-PC	3	M	42.05		120.48	217.91	271.62
N-PC	3	M	42.07		122.17	210.85	258.52
N-PC	6	F	42.09		129.46	164.41	252.94
N-PC	6	M	42.11		114.59	252.87	292.04
N-PC	3	F	42.26		119.09	200.96	309.74
N-PC	6	F	42.34		108.35	176.36	278
N-PC	3	M	42.88		127.16	208.65	302.79
N-PC	3	F	43.12		124.17	164.48	290.7
N-PC	6	M	43.16		111.22	218.95	308.7
N-PC	3	M	43.51		136.47	208	306.45
N-PC	3	F	43.61		120.56	198.48	290.57
N-PC	3	F	43.63		134.25	192.59	290.7
N-PC	3	M	43.77		134.46	188.32	294.52
N-PC	6	F	44.08		111.76	209.83	251.88
N-PC	3	M	44.13		124	201.7	314.75
N-PC	6	M	44.73		146.77	190.52	333.2
N-PC	6	M	45.13		137.51	225.93	334.17
N-PC	3	F	45.45		130.09	180.53	263.88
N-PC	3	F	45.97		118.55		270.48
N-PC	6	F	46.16		142.68	186.28	267.02
N-PC	6	M	46.2		145.62	228.94	330.77
N-PC	3	M	47.15		116.48	182.29	296.72
N-PC	3	F	47.74		123.16	185.1	294.41
N-PC	6	M	47.74		133.46	199.9	317.32
N-PC	6	F	47.8		125.42	224.05	275.45
N-PC	6	M	47.82		149.49	182.82	275.2
N-PC	3	F	48.38		125.97	202.73	279.08
N-PC	6	M	50.34		143.37	218.17	311.7
N-PC	6	F	50.59		157.38	218.14	359.37
N-PC	6	M	53.27		136.72	244.88	268.45
N-PC	3	F		61.17	129.66	192.08	311.23
N-PC	3	F		61.68	127.22	218.39	232.04
N-PC	3	F		65.43	113.15	188.54	289.94
N-PC	3	F		72.02	107.06	184.67	265.64
N-PC	3	F		74.23	119.12	207.54	255.93
N-PC	6	F				198.57
N-PC	6	M		60.9	108.44	194.36	356.22
N-PC	3	M		66.62	118.23	207.72	265.42
N-PC	3	M		68.63	124.58	197.91	310.73
N-PC	3	M		69.53	138.22	222.33	305.81
N-PC	6	M		70.23	123.19	227.36	293.52
N-PC	6	M		70.51	142.02	193.25	330.56
N-PC	6	M		72.48	133.58	208.73	338.61
N-PC	6	M		77.95	120.83	242.65	269.88
N-PC	6	M		78.23	124.94	245.6	277.24
N-PC	6	M		78.63	139.88	216.2	308.74
N-PC	6	M		81.7	131.51	169.02	332.4
N-PC	3	M			114.75	195.36	279.99
N-PC	3	M			120.05	190.82	309.11
N-PC	3	M			127.35	210.15	297.49
N-PC	3	M			128.38	212.52	287.7
N-PC	6	M			115.19	235.52	324.62
N-PC	6	M			120.11	206.77	322.81
N-PC	6	M			148.38	230.41	356.13

## Sheet: Novel arena
Individual	Treatment	Pen	Sex	NA - time in startbox )s)	NA=movements (s)	Total time out of startbox (s)
PC-39	PC	2	M	246	433	954
PC-40	PC	2	F	1200	0	0
PC-41	PC	5	M	706	71	494
PC-42	PC	5	F	1200	0	0
PC-43	PC	2	M	210	314	990
PC-44	PC	2	F	1200	0	0
PC-45	PC	5	M	1200	0	0
PC-46	PC	5	F	1200	0	0
PC-53	PC	2	M	922	26	278
PC-54	PC	2	F	920	59	280
PC-57	PC	2	M	191	120	1009
PC-58	PC	2	F	143	120	1057
N-PC-39	N-PC	3	M	256	10	944
N-PC-40	N-PC	3	F	484	112	299
N-PC-41	N-PC	6	M	1200	0	0
N-PC-42	N-PC	6	F	1200	0	0
N-PC-43	N-PC	6	M	46	131	1154
N-PC-44	N-PC	6	F	600	86	573
N-PC-45	N-PC	3	M	1200	0	0
N-PC-46	N-PC	3	F	1200	0	0
N-PC-49	N-PC	3	M	687	37	513
N-PC-50	N-PC	3	F	305	62	599
N-PC-53	N-PC	3	M	1200	0	0
N-PC-54	N-PC	3	F	1182	0	17

## Sheet: Tonic immobility
Individual	Pen	Treatment	Baseline/stress	Sex	1st head movement	Rightening	1st beep			Individual	Pen
PC-01	2	PC	B	F	59	117	115
PC-01	2	PC	S	F	600	600	524
PC-03	2	PC	B	F	0	35	16
PC-03	2	PC	S	F	600	600	93
PC-04	5	PC	B	F	312	312	21
PC-04	5	PC	S	F	434	600	164
PC-08	5	PC	B	F	51	55	0
PC-08	5	PC	S	F	14	31	14
PC-09	2	PC	B	F	18	19	0
PC-09	2	PC	S	F	313	313	17
PC-10	5	PC	B	F	5	600	23
PC-10	5	PC	S	F	92	92	0
PC-11	2	PC	B	F	57	117	0
PC-11	2	PC	S	F	63	63	63
PC-18	5	PC	B	F	276	346	138
PC-18	5	PC	S	F	600	600	141
PC-19	2	PC	B	F	4	582	75
PC-19	2	PC	S	F	600	600	109
PC-20	5	PC	B	F	399	399	92
PC-20	5	PC	S	F	218	218	50
PC-02	5	PC	B	M	14	14	11
PC-02	5	PC	S	M	449	449	149
PC-05	2	PC	B	M	5	8	0
PC-05	2	PC	S	M	205	205	111
PC-06	5	PC	B	M	115	151	0
PC-06	5	PC	S	M	104	251	116
PC-07	2	PC	B	M	58	133	0
PC-07	2	PC	S	M	600	600	159
PC-12	5	PC	B	M	10	600	343
PC-12	5	PC	S	M	304	539	142
PC-13	2	PC	B	M	600	600	240
PC-13	2	PC	S	M	600	600	473
PC-14	5	PC	B	M	71	124	19
PC-14	5	PC	S	M	2	32	18
PC-15	2	PC	B	M	169	169	0
PC-15	2	PC	S	M	228	228	168
PC-16	5	PC	B	M	88	596	4
PC-16	5	PC	S	M	3	201	25
PC-17	2	PC	B	M	129	129	0
PC-17	2	PC	S	M	437	437	139
N-PC-04	6	N-PC	B	F	23	31	7
N-PC-04	6	N-PC	S	F	42	42	12
N-PC-06	6	N-PC	B	F	127	127	11
N-PC-06	6	N-PC	S	F	503	503	29
N-PC-09	3	N-PC	B	F	41	52	0
N-PC-09	3	N-PC	S	F	71	71	2
N-PC-10	6	N-PC	B	F	15	169	7
N-PC-10	6	N-PC	S	F	171	171	79
N-PC-11	3	N-PC	B	F	494	528	53
N-PC-11	3	N-PC	S	F	446	446	105
N-PC-14	6	N-PC	B	F	58	315	20
N-PC-14	6	N-PC	S	F	327	327	7
N-PC-15	3	N-PC	B	F	600	600	0
N-PC-15	3	N-PC	S	F	517	517	517
N-PC-16	6	N-PC	B	F	70	70	13
N-PC-16	6	N-PC	S	F	600	600	52
N-PC-17	3	N-PC	B	F	417	439	0
N-PC-17	3	N-PC	S	F	600	600	88
N-PC-19	3	N-PC	B	F	600	600	600
N-PC-19	3	N-PC	S	F	325	600	212
N-PC-01	3	N-PC	B	M	0	111	13
N-PC-01	3	N-PC	S	M	172	600	172
N-PC-02	6	N-PC	B	M	64	64	26
N-PC-02	6	N-PC	S	M	334	334	9
N-PC-03	3	N-PC	B	M	38	42	33
N-PC-03	3	N-PC	S	M	600	600	90
N-PC-05	3	N-PC	B	M	396	471	63
N-PC-05	3	N-PC	S	M	96	415	95
N-PC-07	3	N-PC	B	M	531	531	0
N-PC-07	3	N-PC	S	M	152	152	152
N-PC-08	6	N-PC	B	M	95	95	15
N-PC-08	6	N-PC	S	M	61	61	11
N-PC-12	6	N-PC	B	M	0	37	1
N-PC-12	6	N-PC	S	M	29	41	13
N-PC-13	3	N-PC	B	M	600	600	600
N-PC-13	3	N-PC	S	M	55	600	405
N-PC-18	6	N-PC	B	M	38	122	0
N-PC-18	6	N-PC	S	M	455	600	198
N-PC-20	6	N-PC	B	M	6	55	0
N-PC-20	6	N-PC	S	M	198	600	60

## Sheet: HPA-axis reactivity
Individual	Treatment	Pen	Sex	Baseline/Restrained	Cort
PC-22	PC	2	M	B	1257.98
PC-22	PC	2	M	R	7649.83
PC-26	PC	2	F	B	850.65
PC-26	PC	2	F	R	6889.01
PC-28	PC	2	M	B	1447.41
PC-28	PC	2	M	R	3257.17
PC-30	PC	2	F	B	1104.15
PC-30	PC	2	F	R	13581.2
PC-32	PC	2	M	B	1612.48
PC-32	PC	2	M	R	6598.68
PC-36	PC	2	M	B	172.08
PC-36	PC	2	M	R	3787.62
PC-38	PC	2	F	B	1465.42
PC-38	PC	2	F	R	10467.3
N-PC-24	N-PC	3	F	B	2320.41
N-PC-24	N-PC	3	F	R	10383.2
N-PC-26	N-PC	3	F	B	298.81
N-PC-26	N-PC	3	F	R	3457.48
N-PC-28	N-PC	3	M	B	2396.66
N-PC-28	N-PC	3	M	R	5564.25
N-PC-30	N-PC	3	M	B	223.29
N-PC-30	N-PC	3	M	R	4112.16
N-PC-34	N-PC	3	F	B	1567.76
N-PC-34	N-PC	3	F	R	7975.41
PC-23	PC	5	M	B	786.78
PC-23	PC	5	M	R	5409.69
PC-29	PC	5	F	B	447.07
PC-29	PC	5	F	R	2989.22
PC-31	PC	5	M	B	1321.33
PC-31	PC	5	M	R	4655.3
PC-37	PC	5	M	B	617.95
PC-37	PC	5	M	R	1197.96
N-PC-23	N-PC	6	M	B	1626.31
N-PC-23	N-PC	6	M	R	8708.25
N-PC-25	N-PC	6	M	B	1250.28
N-PC-25	N-PC	6	M	R	9616.6
N-PC-27	N-PC	6	M	B	639.48
N-PC-27	N-PC	6	M	R	3606.21
N-PC-31	N-PC	6	M	B	1661.3
N-PC-31	N-PC	6	M	R	15997.2
N-PC-33	N-PC	6	M	B	780.75
N-PC-33	N-PC	6	M	R	5771.08
N-PC-35	N-PC	6	M	B	1176.85
N-PC-35	N-PC	6	M	R	5081.84
